# Supplementary material for: Agave associated crinivirus A: a novel monopartite crinivirus homolog isolated from agave
Source: Arch Virol. 2026 Mar 20;171(4):138. doi: 10.1007/s00705-026-06580-x (PMC13004744; doi:10.1007/s00705-026-06580-x)
Supplement: Supplementary file 1 — Supplementary Material 1 [file 705_2026_6580_MOESM1_ESM.txt]

##gff-version 3
#!gff-spec-version x.xx
#!fps human writer Haoran (Henry) Li
##sequence-region Agave_associated_Crinivirus_A_S28472 1 16161
##S28472 SE H4954 PE H5902 PE H5910
S28472        UCDFPS        region        1        16161        .        +        .        Agave_associated_Crinivirus_A_S28472
S28472        UCDFPS        CDS        74        6361        .        +        .        ID=S28472:74..6361;product=Methyltransferase/helicase
S28472        UCDFPS        CDS        6577        6666        .        +        .        ID=S28472:6577..6666;product=p3
S28472        UCDFPS        CDS        6840        7883        .        +        .        ID=S28472:6840..7883;product=RdRp
S28472        UCDFPS        CDS        7885        7992        .        +        .        ID=S28472:7885..7992;product=p4
S28472        UCDFPS        CDS        7998        9659        .        +        .        ID=S28472:7998..9659;product=HSP70h
S28472        UCDFPS        CDS        9656        9859        .        +        .        ID=S28472:9656..9859;product=p8
S28472        UCDFPS        CDS        9814        11373        .        +        .        ID=S28472:9814..11373;product=CPh
S28472        UCDFPS        CDS        11346        11591        .        +        .        ID=S28472:11346..11591;product=p10
S28472        UCDFPS        CDS        11594        12334        .        +        .        ID=S28472:11594..12334;product=CP
S28472        UCDFPS        CDS        12339        13535        .        +        .        ID=S28472:12339..13535;product=CPm
S28472        UCDFPS        CDS        13492        14691        .        +        .        ID=S28472:13492..14691;product=p47
S28472        UCDFPS        CDS        14688        15290        .        +        .        ID=S28472:14688..15290;product=p24
S28472        UCDFPS        CDS        15345        16001        .        +        .        ID=S28472:15345..16001;product=p26


>Agave_associated_Crinivirus_A_S28472 race extended (red)
ACATGGGGGATATTTTCAAGTACTTCTTTTGATCTACTTGATTTATCTCTCCTCCTCCCCTCTCTTTGCAAAGATGTTGTCTTTGTATTCTGATATTTTCTCATTGAAAACTTCACTCAAACACTACATAAATCCCTCCCGAAAAAGAAAAAATAAAAATTTCTATAATTTATACCATGCTATTAGGTACCCCTTTCTAGTTTTTGAAAAACATAAAGATTTTAAAAAATTTCGTACTGTCTGTAGGCAATATATCGGGCCTACTAGACGTACTTTTAAAAGTCTGAAAGCCTCTGAGCTGAAGACTTTATACTCCAAATCCCAGGTTAATGATTTGGAGTCTTTTAAAAACTGTTTTATAAATATAGGTGCTGGCATTAAAAAGACATCACCTATTACCCACTTCCCTGTGGCTGAGGTAGTATCAGCTACCCTCGACAGGGACTTATCTTATTCACTAGAATTTGATAAGAATTATAGTAATTTTAATTTTTTGCTATTTTCTAAAAACTTTTCTAAAGTCGTTCCTTTTATATTTGTAAATGCTAAGTATAGTTATAATGAAAAATTTAGAAAAAGTATTATCCAGGGTGTCTGTCGCACCTTCACTGTTGGGAAGGTTTCCACATCATACCTTCCTTTCACTGACCTATTCCTATGTACAACGCCCATTTTGTCCAATGTTCGGCGTTGTTTTGCTAATGTGGTGAGAAGTAATTCTCGGTTGAGAAATATTTTTCATGTACCACGAGAGACACCGTTTAAGCCCGAACTGAAATTTATTGCAGATATAATTGTGAAGGTTTTGGGTAATAAAAATGATGTGAGCGTTGGAAATAACACTTTAAAAGCCACTTCACCAACGCAAGAAATTAAAATTGCCCCCATTCAGCGTGTTGAGAGTAAAGAACAACATGTTTCTAAACCCGCTGATGTTACCAATTTCGCTGGTGTGTTGGATAAACGAGCTTCTAATATTACCCCAGCGCAAAAAATTTTTAAACAGATGAGGGATACCCCAAAAATTTCTGTTGCTCCGGTTAACAACCACCAGAAGTCTTCGAATAATTTGGGTCTGGAGCAGAAGAAAGAAAATTTTAGTGGGAGAAGTGTTGGCATGGGAAAAAATAAACAAATTTTTTCATCTCCCAATTTAAAGGCTGAAGATACTTGTAGGAAGTTAAATAAAACTTCCTCTTTAAAAACACTGCCCTTTTCAAGAATTAACGAATTTCTGAGTTATCGATGCGTATTCTTGGAAAGTAAAGTTGTTGCCTTTGAATTTGTCGACAACTTTAAAAATTTTTTCTCAATAATAAATGATAAAGATGCTTTGAGAAAAATTTTTAATTTGACTGTGAAATATGGGAGATTTTTTATACCCTTGACGTGTGTTACTCCGGATGGGAAGTGTTTTTCCCAATATACAAGGAGTTATTGCTGGTTAAACATATTTTATGATAGTAAAATGTTTATACCACGTTGGGTTATCCCGTTTCCTATCCTTAACATTGATATACTCAATAGGGTGGGAGTGAATCCTCAATTCCTTAGACATCTGAAACTTGTCCGTCAAGGTCTATTCCATTATGATAGAAGATTTTTAAATTCTGGTTTAAAATTGTTTGGCAAGACCTTTGTGGGGGCTGAGACAGAATCAGGAGAAAAAATGTTTTCACCAAATAATGTTGATGTTTTAATCGATGAATTATTAAATTCTTCTGTGAAACAAACAAGGGTTAAAGCCGATAATGCCTTAATTACCAATCTAGTGCAGAGGATGTCTGAAAGAATGAATATTTGGGCAAATCGGTCAAAAGATGTTACTATAAATACCTGTCTGAATAATGTTGAGAAAAACATGTTACTTGCTTGTTTTCCTGAATTTAAAATAGACTTCACTGATAGGGAATACTCTTCTCATGGGTTTTTTACAGCCCTACGTTATTTAGAGAACTATAAAATGAGTAAGATGGTTGGGAATTGTGAATTTGTAGATATTGGAGGAGATCCCAATTATCATTTGAACAATGATTCAAAAAATTTTCATATTTGTTCACCGATTATTGATCCAAGGGATGCTAAACGACATGTAGATAAGAGTCTTTCTATGAATTCAAAATTGGACATGCTAAAAAACTTTTCAATTTGTGATAGTAAGACTCAAGATTGCGACTATAAAGCAAATCGCCTAGTTGCGGTTGAAGTCTACGATATGTCTTTAAAAGACATGGCTCGAGCGATGATTTCTCATGGAGCTCTTCGTTTAGATTTTTCTTTGGTTATCATTCCTGACATTGTTGATGGTGATGGTGATTATACTGCCTTTAATGGTTTATTAAAAGTCAATGTTTGGGGTGATGAAGTTTCATATTTTCACGGATTAAACTGCGAGGATTATACCCATAGCAAACAAAATCTTCTATCAATCCTTGGAGATAATCTAGTTGAAGTAGAGGGACGATTATTTTTAAAAACTTTAGAAAATACGAGAGGATGCTTACATTTTTTCTCACTTACTGAAATATTCCTTTCTGCCCCTGGGGAAAAGAAGTTTATTACAAAATACCAACGTCAGGTATCTACTAAAGTTTGCATAAAAGCACCAATCAAAGATGAATGGGGGGTGTTGAAGTTTGAAGAAGTTTACATGGATAGGTCTTTGGTTGAAAACTTGATCAAATATGTTGCAAACTCAACAACAAAAATTGATGATAAATCTGTTGAGTATTTAATTTCCCAATTTCGCTCTAGAAGTTCGTATATAATAATGAATGGGAAAGTTGTTCATGAAAACTGCTCTCTCCCACATCACATTTTACCAGGAGTACTGGGGGTTATCTTAGCGGAAGGTGTTAGGTTAAGAGAAAAGATTCACTTTAATGCACGCCTATCGTATTATTTTTATTACACGCCATCACTTTTGAAATATTTATCAATAATTCTAATGAATATGATTGGTATTGCGAAGAAATACATTGTTGAAATTGCTATTCAAATTATTGAGTTCGCTATACCTAGTATTCTTTCTCAAAAATATGGTAATATACAACCTCGTATCGTGTATAAAAGTGAGGAAATTATCTTTGAGAACACTTATGCGCTGACAGGTTCTGACCAAGGATATCCCATCTTAACTAAGAGTTTTGAATATTTCAATGGCGCTTGTATGAGTAATCAAGAACATCTCAGAGAGAATGAAAAAATTTTTAAAGAAAAATTTAATCTAACTGAGGAAGAACTGTTAGAAGAAATGTTAAATTCAGGAGGTGGTGCTTTTTCAACATTTGATTATTTGTTTTCAGCCTCTCTGAAGAAAGAATTAAATTTCAGGCTTTTGAATGTAAAAACAGTTTTTGATAATATACCTAACACAATTGGAGCACTTATGAAAAGATTTATACCTCACTCTGTTAGTAAAATGATATTTAAGATTTATTATTATATGTGCTGCGCCAAAGGAAAATTGTTAAACTTCTTTCTTTCATTGCGCGGAGTGGTTGGGTTTATTAAATATTGTTTTATCAATAAATATGATATGGGAAGCCCAGAACACATTGGCAGTTTGATAGATACTATTTATGATGATCTGTATTACTTTGGAGGTGGGAGTAAAGAAACTAGCAGTCACTCTATTCCTTCTTTAAAAATTTTTTCAACCATATATGAATACTTAAGTAAATTTAATTTAGATTGTTTTAGAATTGCAAAATTTACTCGAATTTTGTCTGATTATTTTAATTATGCTAAAAGTGTGGGTATTGCTGTTTACCAAAATGTATGTGATGTTTTAAAATACTTGAAAGACAATTTGCTTCTTTATAACAACAATTTGCATGCTTTCATTAGTCACATAATGGGGAAATTTAGAATTGCCCTTAAAAATTTTGGAATTCAACAAAAAGCTTTTAATGATAAATTTGAGAAGTTTATATGTGAAGATGTGGAAGAGAATAATGAAAATGAAAAGAAAACATCTTCTGAGGAACCCTCTTCAGTACTCTCTGTTTTTAAAGAGGGGTGGCGATCAGCGCACTTAGTAAAAAATGCATGCGTTATTGCTACAGATATCTTAATTTTTAATAAAGAACTTCTGGAAACCCCTCTGATTGGTAAGAAGATTAAACATATTAAATATGTTGTCAATCAAGGAGTGATTACTATTGCCACATTTGGGACTCTAACTATTTGGGATGTGGCAGTGTGGACCTTTTGTACTGGGACTTCACCATCGACTTTGCTTTTTCTTAAGGGTACTGATTTCTTTCTTAATGTATTTTTTGAATTATCCTTTAACAAATTTGAGAGATGTGTGCTTCGGGGATTTAAATATATGATTGTAGGTTTCTTCTTCCCGAAGACCACAATTTTTTGTTTTGTCACCAGAACAGTTCTGAAATCTCTCTTACTGTTAAGACTTTTCCATAAAGAAAATACAAAAAATTTTGTTATGGATGAATATTTGTCGCTAATGACAGATAACACATTAAAAATGTTAAGTAATGGGTGGTTTATTCTCATCCTTTGCTCAGTGATGCTTTTTGTGAACTCTGCTGGTTCATGTTTCTTGGGTTTTACGTTGCTCGTGTGTCATAATATCACTAGAAAATTTCTATTGAAGACTGTACGGAGGGATAACGTCCACACAGCATATCCCATTCTTGAAAGTGAAAGAAGAACTTCTGGGAAGCTGTATAAAATGAAAGAGATGTTGAAGAAGAAATTTAAAAACTCACGAATAGTTGAAGACTCCGACGACGAGAATGATACAAAAAATTTTTCAGAAGAACCCAAATTTAAAGAGAAATTTGATGAAAGAACTTCTGGAAAGAAACAACAAGATCCCGATGAGAAACATAATAAGGATTTTGTAAATGAAGAAACACACACTGAAGATCCTAACTCCTTTAAATGCACTAACGATTATATTCCCAAAGAAAGATTTTGCGTTAAACAGGGGGTTGTGTTATGTCGATTTATTTCTGAATATCCAAAAAATAGAGGACTATTTAAAAATTTTACTCAATCTACATTAGTCAATAGTGTCTATGAATTTTTTAATTGGAATTTAAAAACATTAGATATACATTTTGATAAACTACATAGATTGGTTGGAATATTAAGCGCAAATGTCAAAACCTTCTCAGAAATATGCGCTTATACGAAGGACAGCGATGTTTATTTAAGAATGGGCAATAGTAAAAAATTTTTATCTTTGGGCTGTGGTGAATCTAAAGAATTGGAAAGTGATCCAGCGCTCACATTTTCTTCCCAATTCGCCATATACCCAAATATTGAGATCTCTGAGGAAATTGCCTTTACTACTTCAGAATTTGCTGGTCTTTTCACGAACAACAGATTACTAGCTCTAGAGCCTGACATAGACAGTTTACAAATTGGTAATTGTTTGACAAATTTAAAGAAAACTATTTTGTTTAATCAACCTCCTGGAGCCGGAAAGACTACCCTGATTGCCAATGATATTAAAAATCTTGTGAAAAATAATAAAAATTTTTTAGCACTCTCTGCAACAAGGAGAGGAAAAATTGAATTGGAAGAAAAAATAAAATGTGCAACAAAAGATTTTAAAAACCTTTTCCCAGTCTATACGTATGATTCATATCTTATAAGAGGATGTTATACTACATATGACACAGTTTACTTTGATGAATGTTTTATGGTTCATAGTGGCCATCTTTTGTTTCTTCTCACAAAACTTAAATGTAATCAAATTAAAATGTATGGGGATGTGAATCAGATACCCTTTATTAACCGTACCCCAAATTTTACGATGAGCTACACCGAAGAACTATATAAATATGTGTCCACTGTTTGCGGTGAACATACTTACCGTTGCCCTGCGGATGTGTGCTATATACTATCAAATTTAAAAGGACCTGCAGGGAATAGCGTATACCCGAAAGGAATAAAAAACATTAGAGAAGAGGGCTGTCCTTTGCGAAGTGTTAATGTTGTTCCAATTCTCGGTGTTTATGATATCCCATGTTGTAGAGATGTATTATATTTAACATACACACAAGCAGAGAAAACACTATTAACATCTCATCTTAAAACTTCATTTAGAGGAGATGATGATAGAGGGAATTTCTCAGTATATACAATAAATGAAGCTCAAGGGATGACTTTTAAAGAGACTCATCTTGTGAGGTTGAGTCGCTATGACAACTCTATATATTCAGATACTAATCAATTTATTGTGGCAATTTCCAGGCACACTGTATCGTTCAAATATTTTACCCCAACAAATAAAATTGGAGATTATACATCTACTAAGATTGGGGAGGTACAGAGTATTCAGGAACATTTCCTGAGAGACTTTTGTTTTAAACAGTGCGTTTAACATATATGAAATTTATGTAGATGCTCCTAAGTTTTCCACTTTAAAATCTAGGGCACCTACAAGTAGCTACTATGCAGTTAATGATCTTTTGAGTGTTTTATTTCCAAAATCTTCTATCTCTGATCATATTACACGAACTCAACGGTTTGAGTATGATGATCTGGAACTTCCTGAACTTGAAGATTTAAAAATTTCCTACGACAAGGGAAAAACCTATGTCCCGAGTGAATTTGGGTTATCTAAAATTTGTGCAGATGGTGAAAGAAACAGACCCAACACTTGGAAGCAGATTGTTATTTCATTAGCTGCTAGAAATTTTTTACAACCGAATATAAATGAAGATCATTCGGTTATAGAAACTTCCAAACGACTATTCCTTACTTTAAAGAATACTTTTAAACAAGATAAGCTTGCAGAGTATTTCGATAATATTGAAGTTGATCTTGTTAAATCTAATAATTGGTTAATATCTAAAGATATGAGTTGCGTTAAGAAATTGTTAGCTGATATGGATTATACACTGTTAGCGGAGAAATTTAAAACGCTGAAGTTGATGATTAAAGGTGATATTAAACCCGCTTTAGATGAATCTAAAGAAGATTTGTATTCCCCTGCTGCAAATATAATATATTATAGAAATATTATCAATTTATATTTTTCTCCTATGTTTTTAGAAGTTTTCATGCGAATTACATACGTTTTGAATGAAAAGGTTATTTTATTTTGTGGTATGAATTTGCGTGAATTTGGTGATCGTATCCGGGTCTGTTTGCCTAAGCCGCTTAGTTCTTATAATACTTTGGAAATTGATTTTAGCAAGTTTGACAAATCTCAAGGGATTATGATAAAACTTTATGAAGAGCTAGTGTATTCATTTTTCAAATTTTCCTCCGATGCTTATGAAAGTTTGAAATGTACGGAGTACTTTTGTAGTGTTAGATCTAATTCTGGCGTGTCGCTAGAATTGGGGGCTCAACGGAGGACGGGTTCACCAAATACATGGTTGTCAAACACTATCACTACGTTAGCTGTTCTATTATCTATCTACCCGCTTGAAAAAATTTCTTGTATACTTGTTAGTGGGGATGATAGTCTTATATTCTTTGAAGGTGATCAATTCCGGGATGAAACTTCAACTATTAATCGAGATTATGGTATGGAAGCAAAGTTTGTTGAAAGTTCAGTTCCTTACTTTTGCTCAAAGTTTATTGTTGAGTTTGACCAGGAGATTCATGTCATTCCCGATCCAATAAAATTCTTCAAAAGGCTCAGTGTACCAGTGCCGGTAGCTTACTTTGAAAAGTGTAATAGTAAATTATTTGAGAGATTTGTCTCTTATAAGGATCTCATGAGTAATTTTGATAATGATTGTATTATTAGCTTACTATGTAATTATTTAAGTTTGAGATATAAGTTGCCGCCTGACGCATTTTATGCAGCGCTGTGTTATATACATTCGCTTTTAGCGTGTTATAAAAATTTTTACTCGCTATTCGATAACTGTGAAATAGTACGTATATGATATGTTTTTTATATTTATTTCTCTCATAATTATTTTCTTCGTTCTTGTGGAATATATACTTTCTCACTTAAAATATCCTTTGTATATCTCTCCAGGTAGGTTTAATTAATAGCGATGGCTTATTGTGGTTTAGACTTTGGTACAACATTTTCCACCATTTCAGGTTTAGTCAATGGTGAAATGAAAATTCTTACCCTTATGGGCACGGAGTACATTTCCACTATTGTTGGGATTACTGCCGATGGTGACGCACTTGTTGGTAGTCAAGCTTTGAATTTGAAAAACAATAATACAGGTAAATATGCTATATTTTATGATCTAAAAAGATGGGTTGGTGTTGAAAAAGATTCATATTATTATTTATTAAAGAAGATTAACCCTGAATACCACACTGAATTCCGCGATAATGATGTATACACTTCGGGCTATAATAAAAATTTACCTGTCTCCTATTCTATTAGATCCTTGATTGCCCTTTTTATAGAAGCAATGGGCAAATTATTTAGCCAACAGTTTAAATGTGATATAGCAGACCTAAATATCAGCGTTCCCGCCGATTTCTCTACTAAACAAAGGTTATATATGCGATCTATTTTAGATAAACTGTCATTTCCATGCAAGCGTATAGTCAATGAACCCTCTGCCGCTGCCATATATTACACGGCTAGTAAGCCTAATATAAAAAATTTTTTAGTATACGATTTTGGCGGTGGCACCTTTGATTTATCTTATGTTATGAGGTATGGTAAATATTTGACAGTAATTGATTCAGCTGGCGATTTATTCTTAGGTGGTCGTGACATAGATAAAGCCATAAAAGAAATTATTATTGGTCGACTTTTAAAAAATATAGATTTGACACCAAATCAATTGGAAAAAATAAAAATTGATGTACAAAAATATGGCACTTCTGAGCATATTATCATAGATAGTAATCAAACTATATTAAAAGTTAAATTTAATGCACAAGATTTAAAAAATATTGTTGATAAATATGTGAATAGGACAGCCGTTTTGTTGGATCTTATAGTGGATAAATATAAAATAAATGATGCTCTATTATGTTTGGTTGGCGGATCTAGCCTTTTGGATGATGTGTTTAGCTTCTGCAGAGAGTATTGTAAGAAAAGAAATTTACAATTATCTCGTGATGAAAATTTGAGAGCCGTTGTTTCCATGGGTTGTTCTGTTTTACATCAAATTGAAAACTCAGGTGAAATGGTTTATATTGATGTGTCTTCTCATACTTTGATGGATATAGATGTTAATTTAAATCCTCAAGTTATTATACGAAAACCTATGAGTATTCCTTATACTCATAGCCAAACTTTGAAAATTCGGAGACATTTTAATACTTCACTTGATGTTTATGAAGGTGAGAATACTTGTCCTATTTTTAATGACTGGTTAATTTCCGCCAATTATTCACTAAAAGATATTGGAGATATAGGTGATGAATATTCAATCAATTATTCATACAATGTTGATGGGATAATTACATGTTTCCTTATTAATGAGAATACAAAAAAGAGGACTGACATTTCTAATAAACGTATTGGGATTGTTAACTTTGAAAAATTGAATTATATTTTTCCCCAACTGAATAGAATTACTGAATCAGTATCGTTGATATCTATACTATCATATTTTAACCCTAAGTATTTTGAGTATACTAAATCCGTCACCAACCCTAGTTTATTTTTAAGTAGTGTTAATAGTGCTGGAGGTTTTAAAAATTTATACACTGAGCTACAGACTTACAATAAAGATTTATGATTGTTGTAGCAATTGTACATTCTCCTATTGGATTTAACTTATTATATTTAACAGACTTTGATACATATACTAGAGGTCAATTACGTTTTTTGGAAGTTAGTGATAAACAAGAACTAATTGCCTTGATTCGTCAATACCCCTTTGTTTTTACCCAATGTCCAGAATATTTGATTCGCAATTACTTAGGAGAATATTCGTAATTTTGTTAAAAACTAATAATGTCAACGATTTTCTTCATAAGACTCAATCTTATATGATACGTACTATAAATTCTGTTAATCGGGAATATTTTTCTATTGCTGTTGGAGGAAAATATAAACATTTTCCTCAAACATTTTCTATTGATTCAGGTAATGTAATTTCTGATATAAATGAAGGTGCGTGTTTAAAAATATTTATCATATTTTTTAAGTATGTAGAACCTTTATTACAAAATTTGACTGTATATCCAATTCAAAATCTATTAAAAGATTTTGATCTTGCTAATGAAGAAATGAATTGGAGTAAATTTGTTGATAAATCTATCGATGAATATTGTTCAGAGAATCCATCCGTTGGATGTAAGTACTCCTTACCGCAGATAAAGGAATACTATCCTCACGCCAATGCATCAGAAATTTATTTACTTTATAAACTATGCAATACTATGGGTACATTTTTAAATCTTACTGACATAAATAAGTTAGATACTAAAGCCTTTGAAATTAAACCATCAAGAACTGTTGTAATTTATGATAAACAGTATGATGTAAGTGATTTATTTATGTCTACTCTACCCTTTGTTGAAAATTATATAAATGCACTCACGGATCCTATTGCGTCACTCACTATAAAGGAGTCTGAAATATTGGGAAAAAGTTATTTTGAAAAATTTTCCGGAAAAACTAATGAACTAAAAAATAACCCTTTAATTCATGCTATACTTTTTAAAATTATTACATCTACACCACCTTCTACTGATGCTGATAAAAGAAATATAAATATATTTAAAGAATTTCATAAAGCGTATGGCACACTCATAAGGAAAATATTTATGACTAATATCTTTAAAAGAGATATTGATATTATTAGATCTGTCCCAAATTTAGATGCGGTTTCTTTAATTTCTAATTCAGATATAGTTGTTGATAGTATTAATCGATTTAAAGAAAAACAATTTAAATTCTCAACTAATACAAACAGTCTCCCTTTTGATATTGATGAGAAGCTTACACAAATTATGTTTAAATTTTTTGAAGAAAGATTTAAAATAAAATTTGATAAATATTTTTTGACTCTAATGTTATTGTATACTTTTGCTGTTCGCTCTACAAATATAAAGATTATTGATGATTACGAAAAAATAAACTTTTCATACGACAACATATCTTATTCCTTTACTATAAAGGATTTGTACGATTATTGTTCTGATAATTTAGATTTTTCAACTTTAAAAAATAAGAATGTTTTTCGTTTATGGTGTAATAATAGAAGTATGATTGCTCTTTTCTTTTTCAAGGAATTAAACCTTCCTCTTTATTTATTTTCAAGATATCCTAATATTTTACCTTACATGCGTTTTGATTATTATAAAGGTTTAGACATTAGTCAACTCAACACTGTTGAGCAAAAAAGTTTGTTTGTTATTCGTCAGGTGGTTGAAAATAGAGTTTCTAATACTCAACATAATCAGAAGAATCTTGATAAATGGGTCTCAAACAGAGAGAACTTTTGAAAGAATTTGAAAAAATCAAAGATCATGAAAAAACTAGAAAATTTTTAAATTTACTATTAACTGAAAATTCCATTGTTGATTGTTTATTATATGTCATTACTATGTATGATCAAGATTTAAAATTTATTAATTTTGATTTTGATATACCAAAAGACTTACCTTCTAGGCAAGACTTGGCGAGATATCTTTATGTTCTTAGTGATCTAAAGTTTTTGTGAATATGACTGATACAAATACAACGCCCCCAGAAGATTTTCAGAGAAATACTAGGCAACCGAGCCCTCCCAAATCTCCTCCGAAGAATGGTAACAGTCCTCAATCTCCACCAGGTGAAGAGGTGGATATTGATGATCTCAAATCCCATCTTAATCCTCGGAGGATGATGGAAGTTGCAAAGAAGATGTCTATGAAGGTTAGTCGTACAGATGCCTTAAATGAAGACGATGAGAAGAAATTTTTAACTTTGGCTCACAAGTTTTGCGTGGACGAGGTTTTTAAAATTGAACCAAATGAAGAGCAGTTTGTCGCTTTTATGACATCTCTTTATGCAAGTGCTGTTAATCAGTCTACTTCTAGTAAAGTTGCCAACAATACCGATGCACAATCTAAATTTAATTTGGATGGTCATGATTATGTGTATAGCTTATCAAAATTTTGGAGGTATTTACGAGATGAATTTGGTCAAGTTAACGCCTTTAGAAGATTTTGTAGGCTCAAAGAAGATGATATTAGAACTTTAATTCAGTCTCATGTTATAGTTCAAAGTGGTCAAATTCCCTCAAAACATGGTACTGCCGCTGAATTTAAAAGTTTCGTCGGTGATTGGATGACTGGTGCTAGCAATGCTTTTAGTCAGGATGAATTAGCCGCAGCCACCGCTGACCGACGTTACGCGCTGAGAAGTACTGGATCTCAAGCTACTAAAACAATTTATAACGTCAACCAACTAATTGGGGATTAATTAAATGGATAAGGCAGTTCAAAATTTCTTTTATCAGTATAAACCTTTAAGTGTTGGTTATAAATTTGTTTGCCAATTTAGATTTGAAGCACTCCCTTTAAATCAATGTTTTATGATTTTAAAGTTTATCCATGGAACAAAGGGTAATAATTATTACTTAGAATTTAGTTTTAAAGTTGAGTATAAAAATAGTAAATTCTTAGCCATTTTTACTACAAACGGTTTAGCGTGTAGTGATGTTTTGTCGTCTCCAATAAATGTAGTCATGGATAAGAACTATAAACTGACTTATGACATATACTCAACAGATAAATATATTAAATTAGATGATACTTTGCTGTGTAAACCAAAACTGAATGCGTCTACGTGGAATTTTTCAATCTCATATGAATACACTATAGATTCGATCAAGTTTATAAATACACCTATTGAAGATGTACGGCGAATTTTAATGTCCCATGGAATTATCTCCTACGAGTCTGATAGTTCTAAGTTGAATTTGGAATTTGACACTACTACAAAACTACCATCTTCACACAACTTAGCGAACCTTCCTCTTTCAAAGGGTGTCGTTACTTCTAATATTAATACATTAGATGATTTGTTTATACCGAAACCCAGGGAGTTAAATCCCAGTGAAACACTCCCAACTAAATCTTCAAACCTTACATCGGATTCTGAACCGAAACATGATTTAACCCATATACAATTGTCTAGAACACTCATTCCTGCAAAAATTTTTTCTCAGATTGAAAATAATATAAATATGTATTTTTCCCAAAATTCTACTTTGACAGATTATGATAAATTTATCATTGTCGCTCAGTTTGGGATTACATTTTCTACTTCTATTAATAATATCCATAATAAATTTTTCCATATTACATATAAAGGGGTGACGTATTTTAAATACCAGTATCTGTTAAGTTTATATAATAATTTAGAGTTGAATGTTAATTATGAACGATTGTATTTGAGAAACAAATCTTATGATATTTTATCCTTGTTCAGACAAGGTAAGCTGATTCCACCAAACGTTTCTGCTGCGAATTTTGGAATTTCCGGTGCTTGCGTGTATATGTTATGTGATTTTCTTGAATTATCTGCTGATTACCTCACAAGCGAAGAGTTAACAGTTTACAAACTTTCGAAAGGTTATGCAAAATCCCGCAATAAATCCAATTATCTATTACTATTATAAAACTTATAGATTAGATATTCAAAATGATAGTGGTAGTTTTAGAATAAAAGTTGAGTTATTTAATAAACAACTACCATATCAACAAAGATTTATGGTTTGGTTTAATAGGGATAAAAATTTTTTACTTGAGATGGGTCTGTTTTTAAGGGAATACCCTGAATGTGATCTGATTTTAATTAATCGTACAGTTTCTAAAGCTAGATATTTAAAAGATGATTTCCCTTCAATAAAAATAGACAGCGATCGATATACTATCCAGTATATATATAGCAAGGGAAATAACAGTATAGAGTTTTTAAATGCGTCCGACTCTAGTGTTTTTAAAAAAGTTTGGCGAAGAAAAACTCCATATGTTGAATTTGGTTGTGAAGCCGTTAGTGATGTTAAAATTAAAGAGTTTTCAGAGATTTTTTCTTTTAATTTTTCAATAATTGATGCCGTAGGTGTACTCTCACAATTGCAACTTGTTGAGAATGAGTACATTGTTGAAAGCGATGAATCCGAGGTTGTAAGTGAAATTACTTGGGACGAAATACTTATAAATAACGGGATTATACAAGAAAATTTTCAAAATCCTTCTCATCTTATAAAACCCCTCCCTGAAATTGGAACACAGAAACAAAGCTTCGAGGATTATAGTAAATCCAATCTATCTTCAGATATATCTATATATTACGATCAACTGGAATTTCATATAAACCAAATTGAAGAAAATATAAATAAATTTTTTGCCAATTTAGGTATACATGATAAGTCCGAAGTTTTTATTCTTGTTGTGCAATTGGGAACAGCATTTTCCACCTCAATGGACTGTCTTACCAATAAAGATAATATGTTAATGTATAAAGGAAACTCTATTATGAAAAGAGACTATCTTATTAGCTTCTATGAAAATTTACCTTTGAATATTAATTTTGAGAGATTGTATTTGCGAAAACATTCTGAGCAGATATTAAATTTATTTAGATCAGGTTTGGTTAAATTCCCAGCGCATTTAGCTGCTAGATATGGGGTTTCAGGACCTTGTATTTATATGTTAGCCGATTATTTAAAAGTGTCTAGTCATCTTCTAACTGCTGAAGAACTGTCTGTCCTACAAAAGAAGCGAATTCCATCAAAAAAGAAAAAGGTTTACAACTTAAATTCCCTATTATGAATTCTATAGATGAATTTAATGAAAATATTGATGGGGGACCTTTTAGTATTGATCATGATAAAAGTGTTCATACTTTTACTGAATTACAAAATTTTATTGATACAATATATAAAGATATAGAACAATTTCCCAATGTTGATGACAACCGAATTTTAAACCAATTAAAGTCTCTGCATAATGTGATATACCAAGTCTCCTTACAGGATTTAACCGTAGTCAGTGCATATGTAGATGGGGGTGTTAATCTGCTAAAAGAAATTCATTTAGTTTTACAATTGATTCATGATTATAATTTAAAAAGAATTTTTGATCCACCTGTACTTATAAAGTACTATAAGACCTCCGATTTTAAATACATATTAAAACTTCTTAATTCTGTGGATTGTAAATTTTTTACCGATTTATATGAAGTAAAAACGTTTTTTAATATTGATATGGTATTATTAATGAATCGGTCTAGTATAAAACAATTACACAAGCGTTTAAAAAACTGTCGTGTTTTAGATGAATTTCGTGAAGTATGCACTGCTCTGCACAAAAATTTATATATATCAATTAAATTCATTCAACCTTATAAATACATATCAGTGAATACTTAATATCTCACGGAATTTCACCAGAGATTTAAAATTTTTATTATTAAATATCTCAATATGAATTCCGTACTTGACTTAATTGCTGGGTTTGCCAATAATTATGATTTTCTTTTTAAATGGACTGAAGTTAATGCTTTATTAAGCACTTTGGAAGTGTCTTCTGAAATTCGAAGTGGTGATAAATTCCTATCTGTTGAAAAATTTAATTTTAATACTGATCATTTGCATATATTTCGAAATATAACTGGAATTAATACATATGTTAGTATACCCATTGAATTACAGGGTGAAATATTTAATAATATTCGTGGCTCTATAATTGCCAATGAGTATGATGACTTAATATATCATTTACGTAAATTGTTTAAAGTCTTACTTTTTGTATATACTTTTGTACCTGCAAAAGACATTCTCAATAAGATACTCTCTTATAAGTGTAAGAAAGGTCGGAAAAGGTTCTCCAATCTACAAATGATAAAAAGTAATTTCCTGAAATTTCTTGAAAGTTATGATGTATCCGGATATTTTCAACATAATTATAATTTAAAATACAATGTGTCAACACACTTCTTTGAAAAATATCTTCAATTAGAAATGTTGATTGACGCTGATGAATTAAAAATTGAACTAATAAATAATATTATTTATATAGCTACGGGTAATTTAAAATATATATTTAAATGTAACTTGTATGATAGTATAATAGTATTTTAAATATGAGGTTACAGAGAATGCTAGTACTGTACCCTAGGTTAGATTAAGTTGTTATAACTAAATGAATCTTATAAAACCCAAAATTTTGTAAAAACTTTTTTAATTGCGTTATACAAAAGAAAAATAAATGTTCTTAACACTAGGTTAAGAACATTAGTAT
